# Supplementary material for: Genome-Wide Identification of GAST Family Members and Their Potential Roles in Epicotyl Dormancy in Chinese Cork Oak (Quercus variabilis)
Source: Plants (Basel). 2024 Apr 30;13(9):1247. doi: 10.3390/plants13091247 (PMC11085511; doi:10.3390/plants13091247)
Supplement: Supplementary file 1 [file plants-13-01247-s001.zip]

Archive with 1 entries (1 files):
- plants-2960368-supplementary.pdf
